# Supplementary material for: Fine-scale abundance of rocky shore macroalgae species with distribution limits in NW Iberia in 2020/2021
Source: Biodivers Data J. 2022 Apr 4;10:e80798. doi: 10.3897/BDJ.10.e80798 (PMC9005454; doi:10.3897/BDJ.10.e80798)
Supplement: Supplementary material 1 — Taxonomic and biogeographic information [file bdj-10-e80798-s001.txt]

Scientific name	Scientific name ID (WoRMS)	Order	Family	Temperature affinity	Geographical origin
Ascophyllum nodosum (Linnaeus) Le Jolis, 1863	urn:lsid:marinespecies.org:taxname:145541	Fucales	Fucaceae	Cold-water species	Native species
Asparagopsis armata Harvey, 1855	urn:lsid:marinespecies.org:taxname:144438	Bonnemaisoniales	Bonnemaisoniaceae	Warm-water species	Invasive species
Calliblepharis ciliata (Hudson) Kützing, 1843	urn:lsid:marinespecies.org:taxname:145613	Gigartinales	Cystocloniaceae	Cold-water species	Native species
Chondrus crispus Stackhouse, 1797	urn:lsid:marinespecies.org:taxname:145625	Gigartinales	Gigartinaceae	Cold-water species	Native species
Codium adhaerens C.Agardh, 1822	urn:lsid:marinespecies.org:taxname:145078	Bryopsidales	Codiaceae	Warm-water species	Native species
Delesseria sanguinea (Hudson) J.V.Lamouroux, 1813	urn:lsid:marinespecies.org:taxname:144744	Ceramiales	Delesseriaceae	Cold-water species	Native species
Desmarestia ligulata (Stackhouse) J.V.Lamouroux, 1813	urn:lsid:marinespecies.org:taxname:145309	Desmarestiales	Desmarestiaceae	Cold-water species	Native species
Dictyopteris polypodioides (A.P.De Candolle) J.V.Lamouroux, 1809	urn:lsid:marinespecies.org:taxname:145360	Dictyotales	Dictyotaceae	Warm-water species	Native species
Dilsea carnosa (Schmidel) Kuntze, 1898	urn:lsid:marinespecies.org:taxname:145222	Gigartinales	Dumontiaceae	Cold-water species	Native species
Dumontia contorta (S.G.Gmelin) Ruprecht, 1850	urn:lsid:marinespecies.org:taxname:145228	Gigartinales	Dumontiaceae	Cold-water species	Native species
Fucus serratus Linnaeus, 1753	urn:lsid:marinespecies.org:taxname:145546	Fucales	Fucaceae	Cold-water species	Native species
Fucus spiralis Linnaeus, 1753	urn:lsid:marinespecies.org:taxname:145547	Fucales	Fucaceae	Cold-water species	Native species
Gelidium corneum (Hudson) J.V.Lamouroux, 1813	urn:lsid:marinespecies.org:taxname:145579	Gelidiales	Gelidiaceae	Warm-water species	Native species
Grateloupia turuturu Yamada, 1941	urn:lsid:marinespecies.org:taxname:295880	Halymeniales	Halymeniaceae	Neutral species	Invasive species
Halidrys siliquosa (Linnaeus) Lyngbye, 1819	urn:lsid:marinespecies.org:taxname:145540	Fucales	Sargassaceae	Cold-water species	Native species
Halopithys incurva (Hudson) Batters, 1902	urn:lsid:marinespecies.org:taxname:144812	Ceramiales	Rhodomelaceae	Warm-water species	Native species
Himanthalia elongata (Linnaeus) S.F.Gray, 1821	urn:lsid:marinespecies.org:taxname:145551	Fucales	Himanthaliaceae	Cold-water species	Native species
Hypnea musciformis (Wulfen) J.V.Lamouroux, 1813	urn:lsid:marinespecies.org:taxname:145634	Gigartinales	Cystocloniaceae	Warm-water species	Native species
Laminaria hyperborea (Gunnerus) Foslie, 1884	urn:lsid:marinespecies.org:taxname:145725	Laminariales	Laminariaceae	Cold-water species	Native species
Laminaria ochroleuca Bachelot de la Pylaie, 1824	urn:lsid:marinespecies.org:taxname:145728	Laminariales	Laminariaceae	Warm-water species	Native species
Leathesia marina (Lyngbye) Decaisne, 1842	urn:lsid:marinespecies.org:taxname:494940	Ectocarpales	Chordariaceae	Cold-water species	Native species
Padina pavonica (Linnaeus) Thivy, 1960	urn:lsid:marinespecies.org:taxname:145385	Dictyotales	Dictyotaceae	Warm-water species	Native species
Palmaria palmata (Linnaeus) F.Weber & D.Mohr, 1805	urn:lsid:marinespecies.org:taxname:145771	Palmariales	Palmariaceae	Cold-water species	Native species
Pelvetia canaliculata (Linnaeus) Decaisne & Thuret, 1845	urn:lsid:marinespecies.org:taxname:145550	Fucales	Fucaceae	Cold-water species	Native species
Petalonia fascia (O.F.Müller) Kuntze, 1898	urn:lsid:marinespecies.org:taxname:145863	Ectocarpales	Scytosiphonaceae	Neutral species	Native species
Phycodrys rubens (Linnaeus) Batters, 1902	urn:lsid:marinespecies.org:taxname:144773	Ceramiales	Delesseriaceae	Cold-water species	Native species
Phyllophora crispa (Hudson) P.S.Dixon, 1964	urn:lsid:marinespecies.org:taxname:145660	Gigartinales	Phyllophoraceae	Neutral species	Native species
Treptacantha baccata (S.G.Gmelin) Orellana & Sansón, 2019	urn:lsid:marinespecies.org:taxname:1465385	Fucales	Sargassaceae	Neutral species	Native species
Saccharina latissima (Linnaeus) C.E.Lane, C.Mayes, Druehl & G.W.Saunders, 2006	urn:lsid:marinespecies.org:taxname:234483	Laminariales	Laminariaceae	Cold-water species	Native species
Saccorhiza polyschides (Lightfoot) Batters, 1902	urn:lsid:marinespecies.org:taxname:145735	Tilopteridales	Phyllariaceae	Cold-water species	Native species
Sargassum flavifolium Kützing, 1849	urn:lsid:marinespecies.org:taxname:145556	Fucales	Sargassaceae	Warm-water species	Native species
Sargassum muticum (Yendo) Fensholt, 1955	urn:lsid:marinespecies.org:taxname:494791	Fucales	Sargassaceae	Neutral species	Invasive species
Undaria pinnatifida (Harvey) Suringar, 1873	urn:lsid:marinespecies.org:taxname:145721	Laminariales	Alariaceae	Cold-water species	Invasive species
Valonia utricularis (Roth) C.Agardh, 1823	urn:lsid:marinespecies.org:taxname:145884	Cladophorales	Valoniaceae	Warm-water species	Native species
